# Supplementary material for: Morphology and life history divergence in cave and surface populations of Gammarus lacustris (L.)
Source: PLoS One. 2018 Oct 25;13(10):e0205556. doi: 10.1371/journal.pone.0205556 (PMC6201897; doi:10.1371/journal.pone.0205556)
Supplement: S3 Table — (XLSX) [file pone.0205556.s003.xlsx]

## Sheet: Ark1
	FEMALES
	Individual	Location	Season	Sex	Body length (mm)	Probability of maturity
	264	Sandågrotta cave	H95	F	8.7	0.292155		Sex
	277	Sandågrotta cave	H95	F	8.9	0.322085		F	Female
	276	Sandågrotta cave	VS95	F	8.9	0.322085		M	Male
	286	Sandågrotta cave	H95	F	9	0.337637		U	Immature
	303	Sandågrotta cave	H95	F	9.1	0.353549
	310	Sandågrotta cave	H95	F	9.2	0.369792
	320	Sandågrotta cave	H95	F	9.3	0.386335		Season
	333	Sandågrotta cave	VS95	F	9.4	0.403145		H95	Fall
	342	Sandågrotta cave	H95	F	9.5	0.420186		H9495	Fall
	351	Sandågrotta cave	H9495	F	9.6	0.437419		VS95	Spring
	432	Sandågrotta cave	H95	F	10.8	0.643995
	433	Sandågrotta cave	H95	F	10.8	0.643995
	431	Sandågrotta cave	VS95	F	10.8	0.643995
	442	Sandågrotta cave	H95	F	10.9	0.65996
	458	Sandågrotta cave	H95	F	11.1	0.690797
	467	Sandågrotta cave	VS95	F	11.2	0.705621
	475	Sandågrotta cave	H9495	F	11.3	0.720023
	502	Sandågrotta cave	H9495	F	11.6	0.760546
	503	Sandågrotta cave	VS95	F	11.6	0.760546
	509	Sandågrotta cave	H9495	F	11.7	0.773125
	510	Sandågrotta cave	VS95	F	11.7	0.773125
	519	Sandågrotta cave	H95	F	11.8	0.78523
	517	Sandågrotta cave	VS95	F	11.8	0.78523
	525	Sandågrotta cave	H9495	F	11.9	0.796858
	546	Sandågrotta cave	H95	F	12.1	0.818691
	550	Sandågrotta cave	H95	F	12.2	0.828903
	558	Sandågrotta cave	H95	F	12.3	0.838653
	573	Sandågrotta cave	VS95	F	12.5	0.856801
	582	Sandågrotta cave	VS95	F	12.7	0.873216
	585	Sandågrotta cave	H95	F	12.8	0.880804
	592	Sandågrotta cave	H9495	F	12.9	0.887996
	606	Sandågrotta cave	H95	F	13.2	0.907336
	612	Sandågrotta cave	H9495	F	13.3	0.913085
	613	Sandågrotta cave	H9495	F	13.3	0.913085
	619	Sandågrotta cave	H9495	F	13.5	0.923624
	623	Sandågrotta cave	VS95	F	13.7	0.932978
	624	Sandågrotta cave	VS95	F	13.7	0.932978
	630	Sandågrotta cave	H95	F	13.8	0.937246
	633	Sandågrotta cave	H9495	F	13.9	0.94126
	634	Sandågrotta cave	H9495	F	13.9	0.94126
	635	Sandågrotta cave	H9495	F	13.9	0.94126
	636	Sandågrotta cave	VS95	F	13.9	0.94126
	638	Sandågrotta cave	H9495	F	14	0.945032
	639	Sandågrotta cave	H9495	F	14	0.945032
	640	Sandågrotta cave	H9495	F	14	0.945032
	642	Sandågrotta cave	H9495	F	14.1	0.948575
	643	Sandågrotta cave	H9495	F	14.1	0.948575
	644	Sandågrotta cave	VS95	F	14.1	0.948575
	647	Sandågrotta cave	H9495	F	14.2	0.951901
	655	Sandågrotta cave	H9495	F	14.3	0.955022
	656	Sandågrotta cave	H9495	F	14.3	0.955022
	658	Sandågrotta cave	H95	F	14.3	0.955022
	657	Sandågrotta cave	VS95	F	14.3	0.955022
	661	Sandågrotta cave	H9495	F	14.4	0.95795
	662	Sandågrotta cave	H9495	F	14.4	0.95795
	665	Sandågrotta cave	H9495	F	14.5	0.960694
	666	Sandågrotta cave	H9495	F	14.5	0.960694
	667	Sandågrotta cave	H95	F	14.5	0.960694
	670	Sandågrotta cave	H95	F	14.6	0.963267
	671	Sandågrotta cave	H95	F	14.6	0.963267
	669	Sandågrotta cave	VS95	F	14.6	0.963267
	676	Sandågrotta cave	H9495	F	14.7	0.965677
	677	Sandågrotta cave	VS95	F	14.7	0.965677
	681	Sandågrotta cave	H9495	F	14.8	0.967935
	683	Sandågrotta cave	VS95	F	14.8	0.967935
	684	Sandågrotta cave	VS95	F	14.9	0.970048
	688	Sandågrotta cave	H9495	F	15	0.972026
	690	Sandågrotta cave	VS95	F	15	0.972026
	694	Sandågrotta cave	H95	F	15.1	0.973877
	695	Sandågrotta cave	H95	F	15.1	0.973877
	693	Sandågrotta cave	VS95	F	15.1	0.973877
	698	Sandågrotta cave	VS95	F	15.2	0.975609
	699	Sandågrotta cave	VS95	F	15.2	0.975609
	708	Sandågrotta cave	H9495	F	15.5	0.980159
	710	Sandågrotta cave	VS95	F	15.5	0.980159
	713	Sandågrotta cave	H9495	F	15.6	0.981482
	714	Sandågrotta cave	H9495	F	15.6	0.981482
	715	Sandågrotta cave	H95	F	15.6	0.981482
	718	Sandågrotta cave	H9495	F	15.7	0.982718
	723	Sandågrotta cave	H95	F	15.7	0.982718
	719	Sandågrotta cave	VS95	F	15.7	0.982718
	720	Sandågrotta cave	VS95	F	15.7	0.982718
	721	Sandågrotta cave	VS95	F	15.7	0.982718
	722	Sandågrotta cave	VS95	F	15.7	0.982718
	726	Sandågrotta cave	H9495	F	15.8	0.983874
	728	Sandågrotta cave	VS95	F	15.8	0.983874
	729	Sandågrotta cave	VS95	F	15.8	0.983874
	731	Sandågrotta cave	H9495	F	15.9	0.984953
	733	Sandågrotta cave	H9495	F	15.9	0.984953
	734	Sandågrotta cave	VS95	F	15.9	0.984953
	736	Sandågrotta cave	H9495	F	16	0.985961
	737	Sandågrotta cave	H9495	F	16	0.985961
	738	Sandågrotta cave	H9495	F	16.1	0.986902
	740	Sandågrotta cave	VS95	F	16.1	0.986902
	741	Sandågrotta cave	VS95	F	16.1	0.986902
	743	Sandågrotta cave	H9495	F	16.2	0.987782
	744	Sandågrotta cave	H9495	F	16.3	0.988602
	745	Sandågrotta cave	H9495	F	16.3	0.988602
	750	Sandågrotta cave	H95	F	16.4	0.989368
	747	Sandågrotta cave	VS95	F	16.4	0.989368
	748	Sandågrotta cave	VS95	F	16.4	0.989368
	756	Sandågrotta cave	H95	F	16.5	0.990084
	753	Sandågrotta cave	VS95	F	16.5	0.990084
	754	Sandågrotta cave	VS95	F	16.5	0.990084
	760	Sandågrotta cave	H95	F	16.7	0.991374
	758	Sandågrotta cave	VS95	F	16.7	0.991374
	759	Sandågrotta cave	VS95	F	16.7	0.991374
	761	Sandågrotta cave	H9495	F	16.8	0.991956
	762	Sandågrotta cave	H9495	F	16.8	0.991956
	763	Sandågrotta cave	H9495	F	16.8	0.991956
	764	Sandågrotta cave	H9495	F	16.8	0.991956
	765	Sandågrotta cave	H9495	F	16.8	0.991956
	766	Sandågrotta cave	VS95	F	16.8	0.991956
	768	Sandågrotta cave	H9495	F	16.9	0.992498
	769	Sandågrotta cave	VS95	F	16.9	0.992498
	774	Sandågrotta cave	H9495	F	17	0.993004
	778	Sandågrotta cave	H95	F	17.1	0.993477
	780	Sandågrotta cave	H9495	F	17.2	0.993917
	781	Sandågrotta cave	H9495	F	17.2	0.993917
	785	Sandågrotta cave	H95	F	17.2	0.993917
	786	Sandågrotta cave	H95	F	17.2	0.993917
	784	Sandågrotta cave	VS95	F	17.2	0.993917
	787	Sandågrotta cave	H9495	F	17.3	0.994328
	791	Sandågrotta cave	H95	F	17.4	0.994711
	792	Sandågrotta cave	H95	F	17.4	0.994711
	794	Sandågrotta cave	H95	F	17.6	0.995403
	796	Sandågrotta cave	H9495	F	17.7	0.995714
	801	Sandågrotta cave	H9495	F	17.9	0.996274
	803	Sandågrotta cave	VS95	F	17.9	0.996274
	805	Sandågrotta cave	H9495	F	18	0.996526
	811	Sandågrotta cave	H95	F	18	0.996526
	816	Sandågrotta cave	H95	F	18.1	0.996762
	815	Sandågrotta cave	VS95	F	18.1	0.996762
	818	Sandågrotta cave	H95	F	18.2	0.996981
	822	Sandågrotta cave	H95	F	18.3	0.997186
	830	Sandågrotta cave	H95	F	18.7	0.997875
	827	Sandågrotta cave	VS95	F	18.7	0.997875
	831	Sandågrotta cave	H9495	F	18.8	0.998019
	832	Sandågrotta cave	H95	F	18.8	0.998019
	839	Sandågrotta cave	H95	F	19	0.998278
	842	Sandågrotta cave	H95	F	19.1	0.998395
	845	Sandågrotta cave	H95	F	19.2	0.998504
	852	Sandågrotta cave	H95	F	19.5	0.998788
	876	Sandågrotta cave	H9495	F	20.9	0.999547
	1	Sandågrotta cave	VS95	U	2.3	0.00454866
	89	Sandågrotta cave	H9495	U	5.2	0.0339689
	96	Sandågrotta cave	H95	U	6	0.05815
	102	Sandågrotta cave	VS95	U	6.3	0.0708488
	106	Sandågrotta cave	H95	U	6.4	0.0756232
	113	Sandågrotta cave	VS95	U	6.5	0.0806913
	114	Sandågrotta cave	VS95	U	6.5	0.0806913
	116	Sandågrotta cave	H95	U	6.6	0.0860675
	117	Sandågrotta cave	H95	U	6.6	0.0860675
	115	Sandågrotta cave	VS95	U	6.6	0.0860675
	119	Sandågrotta cave	H95	U	6.7	0.0917661
	118	Sandågrotta cave	VS95	U	6.7	0.0917661
	123	Sandågrotta cave	VS95	U	6.8	0.0978017
	125	Sandågrotta cave	H95	U	6.9	0.104189
	124	Sandågrotta cave	VS95	U	6.9	0.104189
	127	Sandågrotta cave	H9495	U	7	0.110941
	128	Sandågrotta cave	VS95	U	7	0.110941
	134	Sandågrotta cave	VS95	U	7.1	0.118074
	147	Sandågrotta cave	H95	U	7.3	0.133534
	148	Sandågrotta cave	H95	U	7.3	0.133534
	149	Sandågrotta cave	H95	U	7.3	0.133534
	154	Sandågrotta cave	H9495	U	7.4	0.141888
	155	Sandågrotta cave	H95	U	7.4	0.141888
	156	Sandågrotta cave	H95	U	7.4	0.141888
	157	Sandågrotta cave	H9495	U	7.5	0.150673
	159	Sandågrotta cave	H95	U	7.5	0.150673
	160	Sandågrotta cave	H95	U	7.5	0.150673
	158	Sandågrotta cave	VS95	U	7.5	0.150673
	168	Sandågrotta cave	H95	U	7.6	0.159901
	179	Sandågrotta cave	H9495	U	7.8	0.179722
	187	Sandågrotta cave	H95	U	7.9	0.19033
	188	Sandågrotta cave	H95	U	7.9	0.19033
	189	Sandågrotta cave	H95	U	7.9	0.19033
	199	Sandågrotta cave	VS95	U	8	0.201411
	211	Sandågrotta cave	H9495	U	8.1	0.212967
	212	Sandågrotta cave	H95	U	8.1	0.212967
	213	Sandågrotta cave	H95	U	8.1	0.212967
	218	Sandågrotta cave	H95	U	8.2	0.224999
	219	Sandågrotta cave	H95	U	8.2	0.224999
	235	Sandågrotta cave	H95	U	8.4	0.250483
	246	Sandågrotta cave	H95	U	8.5	0.263924
	257	Sandågrotta cave	H95	U	8.6	0.277819
	258	Sandågrotta cave	H95	U	8.6	0.277819
	265	Sandågrotta cave	H95	U	8.7	0.292155
	273	Sandågrotta cave	H9495	U	8.8	0.306917
	343	Sandågrotta cave	H95	U	9.5	0.420186
	382	Sandågrotta cave	H9495	U	10.1	0.525026
	383	Sandågrotta cave	H95	U	10.1	0.525026
	476	Sandågrotta cave	VS95	U	11.3	0.720023
	641	Sandågrotta cave	VS95	U	14	0.945032
	687	Sandågrotta cave	H9495	U	15	0.972026
	717	Sandågrotta cave	H9495	U	15.7	0.982718
	725	Sandågrotta cave	H9495	U	15.8	0.983874
	833	Sandågrotta cave	H9495	U	18.9	0.998153
	139	Lake Lille Lauarvann	H95	F	7.2	0.255949
	150	Lake Lille Lauarvann	H9495	F	7.3	0.284768
	161	Lake Lille Lauarvann	H9495	F	7.5	0.347842
	162	Lake Lille Lauarvann	H9495	F	7.5	0.347842
	163	Lake Lille Lauarvann	H95	F	7.5	0.347842
	166	Lake Lille Lauarvann	H95	F	7.5	0.347842
	169	Lake Lille Lauarvann	H95	F	7.6	0.3817
	171	Lake Lille Lauarvann	H9495	F	7.7	0.416747
	172	Lake Lille Lauarvann	H9495	F	7.7	0.416747
	173	Lake Lille Lauarvann	H95	F	7.7	0.416747
	176	Lake Lille Lauarvann	H95	F	7.7	0.416747
	185	Lake Lille Lauarvann	H95	F	7.8	0.452656
	190	Lake Lille Lauarvann	H9495	F	7.9	0.489065
	192	Lake Lille Lauarvann	H9495	F	7.9	0.489065
	193	Lake Lille Lauarvann	H9495	F	7.9	0.489065
	198	Lake Lille Lauarvann	H95	F	7.9	0.489065
	200	Lake Lille Lauarvann	H9495	F	8	0.525591
	202	Lake Lille Lauarvann	H9495	F	8	0.525591
	208	Lake Lille Lauarvann	H95	F	8	0.525591
	214	Lake Lille Lauarvann	H9495	F	8.1	0.561844
	216	Lake Lille Lauarvann	H9495	F	8.1	0.561844
	220	Lake Lille Lauarvann	H9495	F	8.2	0.597449
	221	Lake Lille Lauarvann	H9495	F	8.2	0.597449
	222	Lake Lille Lauarvann	H9495	F	8.2	0.597449
	223	Lake Lille Lauarvann	H9495	F	8.2	0.597449
	226	Lake Lille Lauarvann	H95	F	8.2	0.597449
	227	Lake Lille Lauarvann	H95	F	8.2	0.597449
	231	Lake Lille Lauarvann	H9495	F	8.3	0.632056
	232	Lake Lille Lauarvann	H9495	F	8.3	0.632056
	233	Lake Lille Lauarvann	H9495	F	8.3	0.632056
	234	Lake Lille Lauarvann	H9495	F	8.3	0.632056
	236	Lake Lille Lauarvann	H9495	F	8.4	0.665354
	237	Lake Lille Lauarvann	H9495	F	8.4	0.665354
	238	Lake Lille Lauarvann	H9495	F	8.4	0.665354
	241	Lake Lille Lauarvann	H9495	F	8.4	0.665354
	243	Lake Lille Lauarvann	H95	F	8.4	0.665354
	244	Lake Lille Lauarvann	H95	F	8.4	0.665354
	247	Lake Lille Lauarvann	H9495	F	8.5	0.697082
	248	Lake Lille Lauarvann	H9495	F	8.5	0.697082
	249	Lake Lille Lauarvann	H9495	F	8.5	0.697082
	250	Lake Lille Lauarvann	H9495	F	8.5	0.697082
	256	Lake Lille Lauarvann	H95	F	8.5	0.697082
	259	Lake Lille Lauarvann	H9495	F	8.6	0.727037
	260	Lake Lille Lauarvann	H9495	F	8.6	0.727037
	261	Lake Lille Lauarvann	H9495	F	8.6	0.727037
	262	Lake Lille Lauarvann	H9495	F	8.6	0.727037
	263	Lake Lille Lauarvann	H9495	F	8.6	0.727037
	266	Lake Lille Lauarvann	H9495	F	8.7	0.75507
	268	Lake Lille Lauarvann	H9495	F	8.7	0.75507
	269	Lake Lille Lauarvann	H9495	F	8.7	0.75507
	270	Lake Lille Lauarvann	H9495	F	8.7	0.75507
	271	Lake Lille Lauarvann	H9495	F	8.7	0.75507
	278	Lake Lille Lauarvann	H9495	F	8.9	0.805062
	282	Lake Lille Lauarvann	H95	F	8.9	0.805062
	283	Lake Lille Lauarvann	H95	F	8.9	0.805062
	288	Lake Lille Lauarvann	H9495	F	9	0.826989
	297	Lake Lille Lauarvann	H95	F	9	0.826989
	298	Lake Lille Lauarvann	H95	F	9	0.826989
	300	Lake Lille Lauarvann	H95	F	9	0.826989
	307	Lake Lille Lauarvann	H9495	F	9.1	0.846918
	309	Lake Lille Lauarvann	H95	F	9.1	0.846918
	311	Lake Lille Lauarvann	H9495	F	9.2	0.864927
	312	Lake Lille Lauarvann	H9495	F	9.2	0.864927
	318	Lake Lille Lauarvann	H9495	F	9.2	0.864927
	321	Lake Lille Lauarvann	H9495	F	9.3	0.881115
	322	Lake Lille Lauarvann	H9495	F	9.3	0.881115
	326	Lake Lille Lauarvann	H95	F	9.3	0.881115
	329	Lake Lille Lauarvann	H95	F	9.3	0.881115
	330	Lake Lille Lauarvann	H95	F	9.3	0.881115
	325	Lake Lille Lauarvann	VS95	F	9.3	0.881115
	335	Lake Lille Lauarvann	H9495	F	9.4	0.895596
	337	Lake Lille Lauarvann	H95	F	9.4	0.895596
	338	Lake Lille Lauarvann	H95	F	9.4	0.895596
	339	Lake Lille Lauarvann	H95	F	9.4	0.895596
	344	Lake Lille Lauarvann	H9495	F	9.5	0.908497
	347	Lake Lille Lauarvann	H9495	F	9.5	0.908497
	349	Lake Lille Lauarvann	H95	F	9.5	0.908497
	350	Lake Lille Lauarvann	H95	F	9.5	0.908497
	348	Lake Lille Lauarvann	VS95	F	9.5	0.908497
	355	Lake Lille Lauarvann	H95	F	9.6	0.919947
	360	Lake Lille Lauarvann	H95	F	9.7	0.930074
	359	Lake Lille Lauarvann	VS95	F	9.7	0.930074
	363	Lake Lille Lauarvann	H9495	F	9.8	0.939004
	365	Lake Lille Lauarvann	H95	F	9.8	0.939004
	364	Lake Lille Lauarvann	VS95	F	9.8	0.939004
	366	Lake Lille Lauarvann	H9495	F	9.9	0.94686
	368	Lake Lille Lauarvann	H95	F	9.9	0.94686
	369	Lake Lille Lauarvann	H95	F	9.9	0.94686
	376	Lake Lille Lauarvann	H9495	F	10	0.953753
	380	Lake Lille Lauarvann	H95	F	10	0.953753
	381	Lake Lille Lauarvann	H95	F	10	0.953753
	387	Lake Lille Lauarvann	H95	F	10.1	0.95979
	386	Lake Lille Lauarvann	VS95	F	10.1	0.95979
	394	Lake Lille Lauarvann	H95	F	10.2	0.965068
	397	Lake Lille Lauarvann	H9495	F	10.3	0.969676
	399	Lake Lille Lauarvann	H95	F	10.3	0.969676
	400	Lake Lille Lauarvann	H95	F	10.3	0.969676
	401	Lake Lille Lauarvann	H95	F	10.3	0.969676
	398	Lake Lille Lauarvann	VS95	F	10.3	0.969676
	402	Lake Lille Lauarvann	H9495	F	10.4	0.973692
	403	Lake Lille Lauarvann	H95	F	10.4	0.973692
	405	Lake Lille Lauarvann	H95	F	10.4	0.973692
	415	Lake Lille Lauarvann	H95	F	10.5	0.977188
	416	Lake Lille Lauarvann	H95	F	10.5	0.977188
	417	Lake Lille Lauarvann	H95	F	10.5	0.977188
	413	Lake Lille Lauarvann	VS95	F	10.5	0.977188
	414	Lake Lille Lauarvann	VS95	F	10.5	0.977188
	421	Lake Lille Lauarvann	H9495	F	10.6	0.98023
	422	Lake Lille Lauarvann	H95	F	10.6	0.98023
	429	Lake Lille Lauarvann	H95	F	10.7	0.982873
	428	Lake Lille Lauarvann	VS95	F	10.7	0.982873
	435	Lake Lille Lauarvann	H9495	F	10.8	0.985168
	438	Lake Lille Lauarvann	H95	F	10.8	0.985168
	439	Lake Lille Lauarvann	H95	F	10.8	0.985168
	436	Lake Lille Lauarvann	VS95	F	10.8	0.985168
	437	Lake Lille Lauarvann	VS95	F	10.8	0.985168
	451	Lake Lille Lauarvann	H95	F	11	0.988886
	452	Lake Lille Lauarvann	H95	F	11	0.988886
	453	Lake Lille Lauarvann	H95	F	11	0.988886
	449	Lake Lille Lauarvann	VS95	F	11	0.988886
	450	Lake Lille Lauarvann	VS95	F	11	0.988886
	459	Lake Lille Lauarvann	H9495	F	11.1	0.990383
	462	Lake Lille Lauarvann	H95	F	11.1	0.990383
	464	Lake Lille Lauarvann	H95	F	11.1	0.990383
	473	Lake Lille Lauarvann	H95	F	11.2	0.99168
	470	Lake Lille Lauarvann	VS95	F	11.2	0.99168
	471	Lake Lille Lauarvann	VS95	F	11.2	0.99168
	472	Lake Lille Lauarvann	VS95	F	11.2	0.99168
	480	Lake Lille Lauarvann	H95	F	11.3	0.992804
	479	Lake Lille Lauarvann	VS95	F	11.3	0.992804
	484	Lake Lille Lauarvann	H9495	F	11.4	0.993777
	485	Lake Lille Lauarvann	H9495	F	11.4	0.993777
	491	Lake Lille Lauarvann	H95	F	11.4	0.993777
	492	Lake Lille Lauarvann	H95	F	11.4	0.993777
	487	Lake Lille Lauarvann	VS95	F	11.4	0.993777
	489	Lake Lille Lauarvann	VS95	F	11.4	0.993777
	490	Lake Lille Lauarvann	VS95	F	11.4	0.993777
	494	Lake Lille Lauarvann	H9495	F	11.5	0.994618
	499	Lake Lille Lauarvann	H95	F	11.5	0.994618
	500	Lake Lille Lauarvann	H95	F	11.5	0.994618
	501	Lake Lille Lauarvann	H95	F	11.5	0.994618
	496	Lake Lille Lauarvann	VS95	F	11.5	0.994618
	498	Lake Lille Lauarvann	VS95	F	11.5	0.994618
	504	Lake Lille Lauarvann	H9495	F	11.6	0.995347
	505	Lake Lille Lauarvann	H9495	F	11.6	0.995347
	507	Lake Lille Lauarvann	VS95	F	11.6	0.995347
	516	Lake Lille Lauarvann	H95	F	11.7	0.995977
	514	Lake Lille Lauarvann	VS95	F	11.7	0.995977
	522	Lake Lille Lauarvann	H9495	F	11.8	0.996523
	523	Lake Lille Lauarvann	H95	F	11.8	0.996523
	524	Lake Lille Lauarvann	H95	F	11.8	0.996523
	526	Lake Lille Lauarvann	VS95	F	11.9	0.996994
	528	Lake Lille Lauarvann	VS95	F	11.9	0.996994
	530	Lake Lille Lauarvann	VS95	F	11.9	0.996994
	532	Lake Lille Lauarvann	H9495	F	12	0.997402
	535	Lake Lille Lauarvann	H9495	F	12	0.997402
	537	Lake Lille Lauarvann	H95	F	12	0.997402
	538	Lake Lille Lauarvann	H95	F	12	0.997402
	540	Lake Lille Lauarvann	H95	F	12	0.997402
	541	Lake Lille Lauarvann	H95	F	12	0.997402
	547	Lake Lille Lauarvann	H9495	F	12.1	0.997754
	552	Lake Lille Lauarvann	H95	F	12.2	0.998059
	553	Lake Lille Lauarvann	H95	F	12.2	0.998059
	554	Lake Lille Lauarvann	H95	F	12.2	0.998059
	555	Lake Lille Lauarvann	H95	F	12.2	0.998059
	556	Lake Lille Lauarvann	H95	F	12.2	0.998059
	557	Lake Lille Lauarvann	H95	F	12.2	0.998059
	551	Lake Lille Lauarvann	VS95	F	12.2	0.998059
	559	Lake Lille Lauarvann	H9495	F	12.3	0.998323
	564	Lake Lille Lauarvann	H95	F	12.3	0.998323
	565	Lake Lille Lauarvann	H95	F	12.3	0.998323
	566	Lake Lille Lauarvann	H95	F	12.3	0.998323
	567	Lake Lille Lauarvann	H95	F	12.3	0.998323
	568	Lake Lille Lauarvann	H9495	F	12.4	0.998551
	570	Lake Lille Lauarvann	H95	F	12.4	0.998551
	577	Lake Lille Lauarvann	H95	F	12.5	0.998748
	580	Lake Lille Lauarvann	H95	F	12.6	0.998918
	581	Lake Lille Lauarvann	H95	F	12.6	0.998918
	590	Lake Lille Lauarvann	H95	F	12.8	0.999192
	591	Lake Lille Lauarvann	H95	F	12.8	0.999192
	587	Lake Lille Lauarvann	VS95	F	12.8	0.999192
	598	Lake Lille Lauarvann	H9495	F	13	0.999397
	601	Lake Lille Lauarvann	H95	F	13	0.999397
	611	Lake Lille Lauarvann	H95	F	13.2	0.99955
	608	Lake Lille Lauarvann	VS95	F	13.2	0.99955
	609	Lake Lille Lauarvann	VS95	F	13.2	0.99955
	610	Lake Lille Lauarvann	VS95	F	13.2	0.99955
	614	Lake Lille Lauarvann	H9495	F	13.3	0.999611
	617	Lake Lille Lauarvann	H95	F	13.3	0.999611
	616	Lake Lille Lauarvann	VS95	F	13.3	0.999611
	620	Lake Lille Lauarvann	H95	F	13.5	0.999709
	621	Lake Lille Lauarvann	H95	F	13.5	0.999709
	622	Lake Lille Lauarvann	H95	F	13.5	0.999709
	628	Lake Lille Lauarvann	H95	F	13.7	0.999783
	653	Lake Lille Lauarvann	VS95	F	14.2	0.999896
	673	Lake Lille Lauarvann	H9495	F	14.6	0.999942
	692	Lake Lille Lauarvann	VS95	F	15	0.999968
	735	Lake Lille Lauarvann	VS95	F	15.9	0.999991
	80	Lake Lille Lauarvann	VS95	U	3.8	0.00238097
	81	Lake Lille Lauarvann	VS95	U	3.9	0.00275476
	83	Lake Lille Lauarvann	H95	U	4.2	0.00426486
	82	Lake Lille Lauarvann	VS95	U	4.2	0.00426486
	84	Lake Lille Lauarvann	H95	U	4.6	0.00762794
	85	Lake Lille Lauarvann	VS95	U	4.7	0.00881818
	86	Lake Lille Lauarvann	VS95	U	4.9	0.0117779
	87	Lake Lille Lauarvann	H95	U	5	0.0136068
	88	Lake Lille Lauarvann	H95	U	5.1	0.0157152
	90	Lake Lille Lauarvann	H95	U	5.6	0.0320991
	91	Lake Lille Lauarvann	H95	U	5.6	0.0320991
	92	Lake Lille Lauarvann	H95	U	5.6	0.0320991
	93	Lake Lille Lauarvann	H9495	U	5.7	0.0369656
	94	Lake Lille Lauarvann	H95	U	5.7	0.0369656
	95	Lake Lille Lauarvann	H95	U	5.9	0.0489063
	97	Lake Lille Lauarvann	H9495	U	6	0.0561729
	98	Lake Lille Lauarvann	H95	U	6	0.0561729
	99	Lake Lille Lauarvann	H95	U	6	0.0561729
	101	Lake Lille Lauarvann	H95	U	6.2	0.0738424
	103	Lake Lille Lauarvann	H95	U	6.3	0.0844849
	104	Lake Lille Lauarvann	H95	U	6.3	0.0844849
	105	Lake Lille Lauarvann	H95	U	6.3	0.0844849
	108	Lake Lille Lauarvann	H95	U	6.4	0.0965015
	109	Lake Lille Lauarvann	H95	U	6.4	0.0965015
	110	Lake Lille Lauarvann	H95	U	6.4	0.0965015
	111	Lake Lille Lauarvann	H95	U	6.4	0.0965015
	112	Lake Lille Lauarvann	H95	U	6.4	0.0965015
	121	Lake Lille Lauarvann	H95	U	6.7	0.14208
	122	Lake Lille Lauarvann	H95	U	6.7	0.14208
	126	Lake Lille Lauarvann	H95	U	6.9	0.181573
	131	Lake Lille Lauarvann	H95	U	7	0.204317
	132	Lake Lille Lauarvann	H95	U	7	0.204317
	135	Lake Lille Lauarvann	H95	U	7.1	0.229112
	136	Lake Lille Lauarvann	H95	U	7.1	0.229112
	137	Lake Lille Lauarvann	H95	U	7.1	0.229112
	138	Lake Lille Lauarvann	H95	U	7.1	0.229112
	140	Lake Lille Lauarvann	H95	U	7.2	0.255949
	141	Lake Lille Lauarvann	H95	U	7.2	0.255949
	142	Lake Lille Lauarvann	H95	U	7.2	0.255949
	143	Lake Lille Lauarvann	H95	U	7.2	0.255949
	144	Lake Lille Lauarvann	H95	U	7.2	0.255949
	145	Lake Lille Lauarvann	H95	U	7.2	0.255949
	151	Lake Lille Lauarvann	H9495	U	7.3	0.284768
	152	Lake Lille Lauarvann	H95	U	7.3	0.284768
	153	Lake Lille Lauarvann	H95	U	7.3	0.284768
	165	Lake Lille Lauarvann	H95	U	7.5	0.347842
	170	Lake Lille Lauarvann	H95	U	7.6	0.3817
	175	Lake Lille Lauarvann	H95	U	7.7	0.416747
	178	Lake Lille Lauarvann	H95	U	7.7	0.416747
	182	Lake Lille Lauarvann	H95	U	7.8	0.452656
	183	Lake Lille Lauarvann	H95	U	7.8	0.452656
	184	Lake Lille Lauarvann	H95	U	7.8	0.452656
	194	Lake Lille Lauarvann	H95	U	7.9	0.489065
	195	Lake Lille Lauarvann	H95	U	7.9	0.489065
	196	Lake Lille Lauarvann	H95	U	7.9	0.489065
	197	Lake Lille Lauarvann	H95	U	7.9	0.489065
	201	Lake Lille Lauarvann	H9495	U	8	0.525591
	203	Lake Lille Lauarvann	H9495	U	8	0.525591
	206	Lake Lille Lauarvann	H95	U	8	0.525591
	207	Lake Lille Lauarvann	H95	U	8	0.525591
	209	Lake Lille Lauarvann	H95	U	8	0.525591
	217	Lake Lille Lauarvann	H95	U	8.1	0.561844
	224	Lake Lille Lauarvann	H95	U	8.2	0.597449
	225	Lake Lille Lauarvann	H95	U	8.2	0.597449
	239	Lake Lille Lauarvann	H9495	U	8.4	0.665354
	240	Lake Lille Lauarvann	H9495	U	8.4	0.665354
	255	Lake Lille Lauarvann	H95	U	8.5	0.697082
	272	Lake Lille Lauarvann	H95	U	8.7	0.75507
	284	Lake Lille Lauarvann	H95	U	8.9	0.805062
	285	Lake Lille Lauarvann	H95	U	8.9	0.805062
	291	Lake Lille Lauarvann	H9495	U	9	0.826989
	292	Lake Lille Lauarvann	H9495	U	9	0.826989
	315	Lake Lille Lauarvann	H9495	U	9.2	0.864927
	316	Lake Lille Lauarvann	H9495	U	9.2	0.864927
	317	Lake Lille Lauarvann	H9495	U	9.2	0.864927
	336	Lake Lille Lauarvann	H9495	U	9.4	0.895596
	346	Lake Lille Lauarvann	H9495	U	9.5	0.908497
	367	Lake Lille Lauarvann	H9495	U	9.9	0.94686
	486	Lake Lille Lauarvann	H9495	U	11.4	0.993777
	34	Lake Ulvenvann	1994-01-09	F	6.9	0.561704
	38	Lake Ulvenvann	1994-01-09	F	7	0.608133
	27	Lake Ulvenvann	1994-01-09	F	7.4	0.76942
	36	Lake Ulvenvann	1994-01-09	F	7.4	0.76942
	20	Lake Ulvenvann	1994-01-09	F	7.6	0.830309
	23	Lake Ulvenvann	1994-01-09	F	7.6	0.830309
	28	Lake Ulvenvann	1994-01-09	F	7.7	0.855599
	18	Lake Ulvenvann	1994-01-09	F	7.8	0.877676
	26	Lake Ulvenvann	1994-01-09	F	8	0.913203
	37	Lake Ulvenvann	1994-01-09	F	8	0.913203
	24	Lake Ulvenvann	1994-01-09	F	8.4	0.957668
	31	Lake Ulvenvann	1994-01-09	F	8.4	0.957668
	22	Lake Ulvenvann	1994-01-09	F	8.8	0.979856
	30	Lake Ulvenvann	1994-01-09	F	8.9	0.983307
	61	Lake Ulvenvann	May-95	F	10.2	0.998592
	46	Lake Ulvenvann	May-95	F	10.8	0.999553
	43	Lake Ulvenvann	May-95	F	11	0.999695
	64	Lake Ulvenvann	May-95	F	11.2	0.999792
	56	Lake Ulvenvann	May-95	F	11.7	0.99992
	50	Lake Ulvenvann	May-95	F	12	0.999955
	51	Lake Ulvenvann	May-95	F	12	0.999955
	48	Lake Ulvenvann	May-95	F	12.2	0.999969
	63	Lake Ulvenvann	May-95	F	12.3	0.999975
	54	Lake Ulvenvann	May-95	F	12.4	0.999979
	41	Lake Ulvenvann	May-95	F	13.2	0.999995
	60	Lake Ulvenvann	May-95	F	13.3	0.999996
	62	Lake Ulvenvann	May-95	F	13.4	0.999997
	25	Lake Ulvenvann	1994-01-09	U	4.9	0.0271265
	21	Lake Ulvenvann	1994-01-09	U	5.2	0.047175
	33	Lake Ulvenvann	1994-01-09	U	5.7	0.114193
	2	Lake Ulvenvann	1994-01-09	U	6.2	0.251306
	8	Lake Ulvenvann	1994-01-09	U	7.8	0.877676
	11	Lake Ulvenvann	1994-01-09	U	7.8	0.877676
	MALES
	Individual	Location	Season	Sex	Body length (mm)	Probability of maturity		Sex
	167	Sandågrotta cave	VS95	M	7.6	0.196284		F	Female
	186	Sandågrotta cave	H95	M	7.9	0.226535		M	Male
	228	Sandågrotta cave	H95	M	8.3	0.271761		U	Immature
	229	Sandågrotta cave	H95	M	8.3	0.271761
	230	Sandågrotta cave	H95	M	8.3	0.271761
	245	Sandågrotta cave	H95	M	8.5	0.296386		Season
	287	Sandågrotta cave	H95	M	9	0.363148		H95	Fall
	304	Sandågrotta cave	H95	M	9.1	0.377269		H9495	Fall
	332	Sandågrotta cave	H9495	M	9.4	0.42081		VS95	Spring
	334	Sandågrotta cave	VS95	M	9.4	0.42081
	352	Sandågrotta cave	H95	M	9.6	0.450583
	409	Sandågrotta cave	H9495	M	10.5	0.585842
	410	Sandågrotta cave	VS95	M	10.5	0.585842
	426	Sandågrotta cave	H95	M	10.7	0.614896
	425	Sandågrotta cave	VS95	M	10.7	0.614896
	430	Sandågrotta cave	H9495	M	10.8	0.629135
	446	Sandågrotta cave	VS95	M	11	0.656931
	447	Sandågrotta cave	VS95	M	11	0.656931
	468	Sandågrotta cave	VS95	M	11.2	0.68369
	482	Sandågrotta cave	H95	M	11.4	0.709286
	493	Sandågrotta cave	VS95	M	11.5	0.721615
	511	Sandågrotta cave	H95	M	11.7	0.745286
	520	Sandågrotta cave	H95	M	11.8	0.756612
	518	Sandågrotta cave	VS95	M	11.8	0.756612
	544	Sandågrotta cave	H9495	M	12.1	0.788499
	545	Sandågrotta cave	VS95	M	12.1	0.788499
	572	Sandågrotta cave	H9495	M	12.5	0.826091
	584	Sandågrotta cave	VS95	M	12.8	0.850672
	597	Sandågrotta cave	H95	M	13	0.865415
	605	Sandågrotta cave	H9495	M	13.2	0.87891
	618	Sandågrotta cave	H95	M	13.4	0.891223
	626	Sandågrotta cave	H95	M	13.7	0.907627
	627	Sandågrotta cave	H95	M	13.7	0.907627
	625	Sandågrotta cave	VS95	M	13.7	0.907627
	629	Sandågrotta cave	VS95	M	13.8	0.912581
	637	Sandågrotta cave	H95	M	13.9	0.917294
	648	Sandågrotta cave	H9495	M	14.2	0.930075
	649	Sandågrotta cave	H9495	M	14.2	0.930075
	651	Sandågrotta cave	H95	M	14.2	0.930075
	650	Sandågrotta cave	VS95	M	14.2	0.930075
	659	Sandågrotta cave	H95	M	14.3	0.933913
	663	Sandågrotta cave	H95	M	14.4	0.937554
	668	Sandågrotta cave	H95	M	14.5	0.941008
	672	Sandågrotta cave	H95	M	14.6	0.944281
	675	Sandågrotta cave	H9495	M	14.7	0.947384
	678	Sandågrotta cave	VS95	M	14.7	0.947384
	680	Sandågrotta cave	H9495	M	14.8	0.950322
	682	Sandågrotta cave	VS95	M	14.8	0.950322
	685	Sandågrotta cave	VS95	M	14.9	0.953105
	689	Sandågrotta cave	H9495	M	15	0.955739
	691	Sandågrotta cave	VS95	M	15	0.955739
	697	Sandågrotta cave	H9495	M	15.2	0.96059
	700	Sandågrotta cave	VS95	M	15.2	0.96059
	703	Sandågrotta cave	H9495	M	15.3	0.96282
	704	Sandågrotta cave	H95	M	15.3	0.96282
	705	Sandågrotta cave	H9495	M	15.4	0.964928
	706	Sandågrotta cave	H9495	M	15.4	0.964928
	707	Sandågrotta cave	H95	M	15.4	0.964928
	709	Sandågrotta cave	H9495	M	15.5	0.966921
	711	Sandågrotta cave	H95	M	15.5	0.966921
	712	Sandågrotta cave	H95	M	15.5	0.966921
	716	Sandågrotta cave	H9495	M	15.7	0.970584
	724	Sandågrotta cave	H9495	M	15.8	0.972265
	730	Sandågrotta cave	H95	M	15.8	0.972265
	727	Sandågrotta cave	VS95	M	15.8	0.972265
	732	Sandågrotta cave	H9495	M	15.9	0.973852
	739	Sandågrotta cave	H9495	M	16.1	0.976766
	742	Sandågrotta cave	VS95	M	16.1	0.976766
	746	Sandågrotta cave	VS95	M	16.3	0.979362
	749	Sandågrotta cave	VS95	M	16.4	0.980551
	751	Sandågrotta cave	H9495	M	16.5	0.981674
	752	Sandågrotta cave	H9495	M	16.5	0.981674
	755	Sandågrotta cave	VS95	M	16.5	0.981674
	757	Sandågrotta cave	VS95	M	16.6	0.982732
	767	Sandågrotta cave	VS95	M	16.8	0.984672
	770	Sandågrotta cave	VS95	M	16.9	0.98556
	771	Sandågrotta cave	VS95	M	16.9	0.98556
	772	Sandågrotta cave	H9495	M	17	0.986397
	773	Sandågrotta cave	VS95	M	17	0.986397
	775	Sandågrotta cave	H9495	M	17.1	0.987186
	776	Sandågrotta cave	H9495	M	17.1	0.987186
	779	Sandågrotta cave	H95	M	17.1	0.987186
	777	Sandågrotta cave	VS95	M	17.1	0.987186
	782	Sandågrotta cave	H9495	M	17.2	0.98793
	783	Sandågrotta cave	H9495	M	17.2	0.98793
	788	Sandågrotta cave	H9495	M	17.3	0.988631
	789	Sandågrotta cave	VS95	M	17.3	0.988631
	790	Sandågrotta cave	H9495	M	17.4	0.989292
	793	Sandågrotta cave	H9495	M	17.6	0.990502
	795	Sandågrotta cave	H9495	M	17.7	0.991056
	797	Sandågrotta cave	VS95	M	17.7	0.991056
	798	Sandågrotta cave	H9495	M	17.8	0.991577
	799	Sandågrotta cave	H9495	M	17.8	0.991577
	800	Sandågrotta cave	VS95	M	17.8	0.991577
	802	Sandågrotta cave	H9495	M	17.9	0.992068
	804	Sandågrotta cave	VS95	M	17.9	0.992068
	806	Sandågrotta cave	H9495	M	18	0.992531
	807	Sandågrotta cave	H9495	M	18	0.992531
	808	Sandågrotta cave	H9495	M	18	0.992531
	809	Sandågrotta cave	H9495	M	18	0.992531
	812	Sandågrotta cave	H95	M	18	0.992531
	810	Sandågrotta cave	VS95	M	18	0.992531
	813	Sandågrotta cave	H9495	M	18.1	0.992966
	814	Sandågrotta cave	H9495	M	18.1	0.992966
	817	Sandågrotta cave	H9495	M	18.2	0.993377
	819	Sandågrotta cave	H9495	M	18.3	0.993764
	820	Sandågrotta cave	H9495	M	18.3	0.993764
	821	Sandågrotta cave	H9495	M	18.3	0.993764
	823	Sandågrotta cave	H95	M	18.3	0.993764
	824	Sandågrotta cave	H9495	M	18.4	0.994128
	825	Sandågrotta cave	VS95	M	18.4	0.994128
	826	Sandågrotta cave	H95	M	18.5	0.994471
	828	Sandågrotta cave	VS95	M	18.7	0.995099
	829	Sandågrotta cave	VS95	M	18.7	0.995099
	834	Sandågrotta cave	VS95	M	18.9	0.995656
	835	Sandågrotta cave	H9495	M	19	0.99591
	840	Sandågrotta cave	H95	M	19	0.99591
	836	Sandågrotta cave	VS95	M	19	0.99591
	837	Sandågrotta cave	VS95	M	19	0.99591
	838	Sandågrotta cave	VS95	M	19	0.99591
	844	Sandågrotta cave	H9495	M	19.1	0.99615
	843	Sandågrotta cave	H95	M	19.1	0.99615
	841	Sandågrotta cave	VS95	M	19.1	0.99615
	846	Sandågrotta cave	H95	M	19.2	0.996375
	847	Sandågrotta cave	H9495	M	19.3	0.996587
	848	Sandågrotta cave	H9495	M	19.3	0.996587
	849	Sandågrotta cave	VS95	M	19.3	0.996587
	850	Sandågrotta cave	H9495	M	19.4	0.996787
	851	Sandågrotta cave	H95	M	19.4	0.996787
	853	Sandågrotta cave	VS95	M	19.6	0.997153
	854	Sandågrotta cave	VS95	M	19.7	0.99732
	855	Sandågrotta cave	H9495	M	19.9	0.997625
	856	Sandågrotta cave	VS95	M	19.9	0.997625
	857	Sandågrotta cave	H9495	M	20	0.997764
	858	Sandågrotta cave	H9495	M	20	0.997764
	860	Sandågrotta cave	H95	M	20	0.997764
	861	Sandågrotta cave	H95	M	20	0.997764
	859	Sandågrotta cave	VS95	M	20	0.997764
	864	Sandågrotta cave	H95	M	20.1	0.997895
	862	Sandågrotta cave	VS95	M	20.1	0.997895
	863	Sandågrotta cave	VS95	M	20.1	0.997895
	865	Sandågrotta cave	H9495	M	20.2	0.998019
	866	Sandågrotta cave	VS95	M	20.2	0.998019
	867	Sandågrotta cave	VS95	M	20.2	0.998019
	868	Sandågrotta cave	H9495	M	20.3	0.998135
	870	Sandågrotta cave	H95	M	20.3	0.998135
	869	Sandågrotta cave	VS95	M	20.3	0.998135
	871	Sandågrotta cave	H95	M	20.5	0.998347
	872	Sandågrotta cave	H9495	M	20.7	0.998536
	873	Sandågrotta cave	VS95	M	20.7	0.998536
	874	Sandågrotta cave	VS95	M	20.7	0.998536
	875	Sandågrotta cave	H95	M	20.8	0.998621
	877	Sandågrotta cave	VS95	M	20.9	0.998702
	878	Sandågrotta cave	H9495	M	21	0.998779
	879	Sandågrotta cave	H9495	M	21.1	0.99885
	880	Sandågrotta cave	H95	M	21.1	0.99885
	881	Sandågrotta cave	VS95	M	21.3	0.998981
	882	Sandågrotta cave	VS95	M	22.2	0.999409
	883	Sandågrotta cave	H9495	M	22.9	0.999613
	1	Sandågrotta cave	VS95	U	2.3	0.00975845
	89	Sandågrotta cave	H9495	U	5.2	0.0539964
	96	Sandågrotta cave	H95	U	6	0.0848052
	102	Sandågrotta cave	VS95	U	6.3	0.100014
	106	Sandågrotta cave	H95	U	6.4	0.105599
	113	Sandågrotta cave	VS95	U	6.5	0.111458
	114	Sandågrotta cave	VS95	U	6.5	0.111458
	116	Sandågrotta cave	H95	U	6.6	0.117599
	117	Sandågrotta cave	H95	U	6.6	0.117599
	115	Sandågrotta cave	VS95	U	6.6	0.117599
	119	Sandågrotta cave	H95	U	6.7	0.124031
	118	Sandågrotta cave	VS95	U	6.7	0.124031
	123	Sandågrotta cave	VS95	U	6.8	0.130763
	125	Sandågrotta cave	H95	U	6.9	0.137802
	124	Sandågrotta cave	VS95	U	6.9	0.137802
	127	Sandågrotta cave	H9495	U	7	0.145158
	128	Sandågrotta cave	VS95	U	7	0.145158
	134	Sandågrotta cave	VS95	U	7.1	0.152836
	147	Sandågrotta cave	H95	U	7.3	0.169188
	148	Sandågrotta cave	H95	U	7.3	0.169188
	149	Sandågrotta cave	H95	U	7.3	0.169188
	154	Sandågrotta cave	H9495	U	7.4	0.177874
	155	Sandågrotta cave	H95	U	7.4	0.177874
	156	Sandågrotta cave	H95	U	7.4	0.177874
	157	Sandågrotta cave	H9495	U	7.5	0.186904
	159	Sandågrotta cave	H95	U	7.5	0.186904
	160	Sandågrotta cave	H95	U	7.5	0.186904
	158	Sandågrotta cave	VS95	U	7.5	0.186904
	168	Sandågrotta cave	H95	U	7.6	0.196284
	179	Sandågrotta cave	H9495	U	7.8	0.216099
	187	Sandågrotta cave	H95	U	7.9	0.226535
	188	Sandågrotta cave	H95	U	7.9	0.226535
	189	Sandågrotta cave	H95	U	7.9	0.226535
	199	Sandågrotta cave	VS95	U	8	0.237323
	211	Sandågrotta cave	H9495	U	8.1	0.24846
	212	Sandågrotta cave	H95	U	8.1	0.24846
	213	Sandågrotta cave	H95	U	8.1	0.24846
	218	Sandågrotta cave	H95	U	8.2	0.259941
	219	Sandågrotta cave	H95	U	8.2	0.259941
	235	Sandågrotta cave	H95	U	8.4	0.283913
	246	Sandågrotta cave	H95	U	8.5	0.296386
	257	Sandågrotta cave	H95	U	8.6	0.309171
	258	Sandågrotta cave	H95	U	8.6	0.309171
	265	Sandågrotta cave	H95	U	8.7	0.322254
	273	Sandågrotta cave	H9495	U	8.8	0.335623
	343	Sandågrotta cave	H95	U	9.5	0.435638
	382	Sandågrotta cave	H9495	U	10.1	0.526108
	383	Sandågrotta cave	H95	U	10.1	0.526108
	476	Sandågrotta cave	VS95	U	11.3	0.69664
	641	Sandågrotta cave	VS95	U	14	0.921774
	687	Sandågrotta cave	H9495	U	15	0.955739
	717	Sandågrotta cave	H9495	U	15.7	0.970584
	725	Sandågrotta cave	H9495	U	15.8	0.972265
	833	Sandågrotta cave	H9495	U	18.9	0.995656
	100	Lake Lille Lauarvann	H9495	M	6.2	0.0730384
	107	Lake Lille Lauarvann	H95	M	6.4	0.092687
	120	Lake Lille Lauarvann	H95	M	6.7	0.131044
	129	Lake Lille Lauarvann	H9495	M	7	0.182089
	130	Lake Lille Lauarvann	H95	M	7	0.182089
	133	Lake Lille Lauarvann	H95	M	7	0.182089
	146	Lake Lille Lauarvann	H95	M	7.2	0.223986
	164	Lake Lille Lauarvann	H95	M	7.5	0.298786
	174	Lake Lille Lauarvann	H95	M	7.7	0.355851
	177	Lake Lille Lauarvann	H95	M	7.7	0.355851
	180	Lake Lille Lauarvann	H95	M	7.8	0.386136
	181	Lake Lille Lauarvann	H95	M	7.8	0.386136
	191	Lake Lille Lauarvann	H9495	M	7.9	0.417328
	204	Lake Lille Lauarvann	H95	M	8	0.449196
	205	Lake Lille Lauarvann	H95	M	8	0.449196
	210	Lake Lille Lauarvann	H95	M	8	0.449196
	215	Lake Lille Lauarvann	H9495	M	8.1	0.481487
	242	Lake Lille Lauarvann	H95	M	8.4	0.578207
	251	Lake Lille Lauarvann	H9495	M	8.5	0.60951
	252	Lake Lille Lauarvann	H95	M	8.5	0.60951
	253	Lake Lille Lauarvann	H95	M	8.5	0.60951
	254	Lake Lille Lauarvann	H95	M	8.5	0.60951
	267	Lake Lille Lauarvann	H9495	M	8.7	0.669277
	274	Lake Lille Lauarvann	H95	M	8.8	0.697359
	275	Lake Lille Lauarvann	H95	M	8.8	0.697359
	279	Lake Lille Lauarvann	H9495	M	8.9	0.724039
	280	Lake Lille Lauarvann	H9495	M	8.9	0.724039
	281	Lake Lille Lauarvann	H95	M	8.9	0.724039
	289	Lake Lille Lauarvann	H9495	M	9	0.749213
	290	Lake Lille Lauarvann	H9495	M	9	0.749213
	293	Lake Lille Lauarvann	H9495	M	9	0.749213
	294	Lake Lille Lauarvann	H9495	M	9	0.749213
	295	Lake Lille Lauarvann	H9495	M	9	0.749213
	296	Lake Lille Lauarvann	H9495	M	9	0.749213
	299	Lake Lille Lauarvann	H95	M	9	0.749213
	301	Lake Lille Lauarvann	H95	M	9	0.749213
	302	Lake Lille Lauarvann	H95	M	9	0.749213
	305	Lake Lille Lauarvann	H9495	M	9.1	0.772811
	306	Lake Lille Lauarvann	H9495	M	9.1	0.772811
	308	Lake Lille Lauarvann	VS95	M	9.1	0.772811
	313	Lake Lille Lauarvann	H9495	M	9.2	0.794797
	314	Lake Lille Lauarvann	H9495	M	9.2	0.794797
	319	Lake Lille Lauarvann	H95	M	9.2	0.794797
	323	Lake Lille Lauarvann	H9495	M	9.3	0.815164
	324	Lake Lille Lauarvann	H9495	M	9.3	0.815164
	327	Lake Lille Lauarvann	H95	M	9.3	0.815164
	328	Lake Lille Lauarvann	H95	M	9.3	0.815164
	331	Lake Lille Lauarvann	H95	M	9.3	0.815164
	340	Lake Lille Lauarvann	H95	M	9.4	0.833932
	341	Lake Lille Lauarvann	H95	M	9.4	0.833932
	345	Lake Lille Lauarvann	H9495	M	9.5	0.851142
	353	Lake Lille Lauarvann	H9495	M	9.6	0.866854
	354	Lake Lille Lauarvann	H9495	M	9.6	0.866854
	356	Lake Lille Lauarvann	H95	M	9.6	0.866854
	357	Lake Lille Lauarvann	H9495	M	9.7	0.881139
	358	Lake Lille Lauarvann	H9495	M	9.7	0.881139
	361	Lake Lille Lauarvann	H9495	M	9.8	0.894078
	362	Lake Lille Lauarvann	H9495	M	9.8	0.894078
	370	Lake Lille Lauarvann	H95	M	9.9	0.90576
	371	Lake Lille Lauarvann	H95	M	9.9	0.90576
	372	Lake Lille Lauarvann	H9495	M	10	0.916273
	373	Lake Lille Lauarvann	H9495	M	10	0.916273
	374	Lake Lille Lauarvann	H9495	M	10	0.916273
	375	Lake Lille Lauarvann	H9495	M	10	0.916273
	377	Lake Lille Lauarvann	H9495	M	10	0.916273
	378	Lake Lille Lauarvann	H9495	M	10	0.916273
	379	Lake Lille Lauarvann	H95	M	10	0.916273
	384	Lake Lille Lauarvann	H9495	M	10.1	0.925711
	385	Lake Lille Lauarvann	H9495	M	10.1	0.925711
	388	Lake Lille Lauarvann	H95	M	10.1	0.925711
	389	Lake Lille Lauarvann	H9495	M	10.2	0.93416
	390	Lake Lille Lauarvann	H9495	M	10.2	0.93416
	391	Lake Lille Lauarvann	H95	M	10.2	0.93416
	392	Lake Lille Lauarvann	H95	M	10.2	0.93416
	393	Lake Lille Lauarvann	H95	M	10.2	0.93416
	395	Lake Lille Lauarvann	H95	M	10.2	0.93416
	396	Lake Lille Lauarvann	H95	M	10.2	0.93416
	404	Lake Lille Lauarvann	H95	M	10.4	0.948441
	406	Lake Lille Lauarvann	H95	M	10.4	0.948441
	407	Lake Lille Lauarvann	H95	M	10.4	0.948441
	408	Lake Lille Lauarvann	H95	M	10.4	0.948441
	411	Lake Lille Lauarvann	H9495	M	10.5	0.954433
	412	Lake Lille Lauarvann	H9495	M	10.5	0.954433
	418	Lake Lille Lauarvann	H95	M	10.5	0.954433
	419	Lake Lille Lauarvann	H95	M	10.5	0.954433
	420	Lake Lille Lauarvann	H9495	M	10.6	0.959758
	423	Lake Lille Lauarvann	H95	M	10.6	0.959758
	424	Lake Lille Lauarvann	H95	M	10.6	0.959758
	427	Lake Lille Lauarvann	H9495	M	10.7	0.964484
	434	Lake Lille Lauarvann	H9495	M	10.8	0.968672
	440	Lake Lille Lauarvann	H95	M	10.8	0.968672
	441	Lake Lille Lauarvann	H95	M	10.8	0.968672
	443	Lake Lille Lauarvann	H9495	M	10.9	0.972382
	444	Lake Lille Lauarvann	H95	M	10.9	0.972382
	445	Lake Lille Lauarvann	H95	M	10.9	0.972382
	448	Lake Lille Lauarvann	H9495	M	11	0.975662
	454	Lake Lille Lauarvann	H95	M	11	0.975662
	455	Lake Lille Lauarvann	H95	M	11	0.975662
	456	Lake Lille Lauarvann	H95	M	11	0.975662
	457	Lake Lille Lauarvann	H95	M	11	0.975662
	460	Lake Lille Lauarvann	H9495	M	11.1	0.978562
	461	Lake Lille Lauarvann	H9495	M	11.1	0.978562
	463	Lake Lille Lauarvann	H95	M	11.1	0.978562
	465	Lake Lille Lauarvann	H95	M	11.1	0.978562
	466	Lake Lille Lauarvann	H95	M	11.1	0.978562
	469	Lake Lille Lauarvann	H9495	M	11.2	0.981123
	474	Lake Lille Lauarvann	H95	M	11.2	0.981123
	477	Lake Lille Lauarvann	H9495	M	11.3	0.983383
	481	Lake Lille Lauarvann	H95	M	11.3	0.983383
	478	Lake Lille Lauarvann	VS95	M	11.3	0.983383
	483	Lake Lille Lauarvann	H9495	M	11.4	0.985377
	488	Lake Lille Lauarvann	VS95	M	11.4	0.985377
	495	Lake Lille Lauarvann	H9495	M	11.5	0.987135
	497	Lake Lille Lauarvann	VS95	M	11.5	0.987135
	508	Lake Lille Lauarvann	H95	M	11.6	0.988683
	506	Lake Lille Lauarvann	VS95	M	11.6	0.988683
	512	Lake Lille Lauarvann	H9495	M	11.7	0.990048
	513	Lake Lille Lauarvann	H9495	M	11.7	0.990048
	515	Lake Lille Lauarvann	VS95	M	11.7	0.990048
	521	Lake Lille Lauarvann	H9495	M	11.8	0.991249
	531	Lake Lille Lauarvann	H95	M	11.9	0.992306
	527	Lake Lille Lauarvann	VS95	M	11.9	0.992306
	529	Lake Lille Lauarvann	VS95	M	11.9	0.992306
	533	Lake Lille Lauarvann	H9495	M	12	0.993237
	534	Lake Lille Lauarvann	H9495	M	12	0.993237
	539	Lake Lille Lauarvann	H95	M	12	0.993237
	542	Lake Lille Lauarvann	H95	M	12	0.993237
	543	Lake Lille Lauarvann	H95	M	12	0.993237
	536	Lake Lille Lauarvann	VS95	M	12	0.993237
	548	Lake Lille Lauarvann	H9495	M	12.1	0.994055
	549	Lake Lille Lauarvann	H95	M	12.1	0.994055
	560	Lake Lille Lauarvann	VS95	M	12.3	0.995408
	561	Lake Lille Lauarvann	VS95	M	12.3	0.995408
	562	Lake Lille Lauarvann	VS95	M	12.3	0.995408
	563	Lake Lille Lauarvann	VS95	M	12.3	0.995408
	571	Lake Lille Lauarvann	H95	M	12.4	0.995965
	569	Lake Lille Lauarvann	VS95	M	12.4	0.995965
	578	Lake Lille Lauarvann	H95	M	12.5	0.996455
	574	Lake Lille Lauarvann	VS95	M	12.5	0.996455
	575	Lake Lille Lauarvann	VS95	M	12.5	0.996455
	576	Lake Lille Lauarvann	VS95	M	12.5	0.996455
	579	Lake Lille Lauarvann	VS95	M	12.6	0.996885
	583	Lake Lille Lauarvann	VS95	M	12.7	0.997263
	586	Lake Lille Lauarvann	H9495	M	12.8	0.997596
	588	Lake Lille Lauarvann	VS95	M	12.8	0.997596
	589	Lake Lille Lauarvann	VS95	M	12.8	0.997596
	593	Lake Lille Lauarvann	H9495	M	12.9	0.997888
	596	Lake Lille Lauarvann	H95	M	12.9	0.997888
	594	Lake Lille Lauarvann	VS95	M	12.9	0.997888
	595	Lake Lille Lauarvann	VS95	M	12.9	0.997888
	600	Lake Lille Lauarvann	H95	M	13	0.998145
	602	Lake Lille Lauarvann	H95	M	13	0.998145
	599	Lake Lille Lauarvann	VS95	M	13	0.998145
	603	Lake Lille Lauarvann	VS95	M	13.1	0.99837
	604	Lake Lille Lauarvann	VS95	M	13.1	0.99837
	607	Lake Lille Lauarvann	H9495	M	13.2	0.998568
	615	Lake Lille Lauarvann	VS95	M	13.3	0.998742
	632	Lake Lille Lauarvann	H95	M	13.8	0.999343
	631	Lake Lille Lauarvann	VS95	M	13.8	0.999343
	645	Lake Lille Lauarvann	H9495	M	14.1	0.999555
	646	Lake Lille Lauarvann	H95	M	14.1	0.999555
	652	Lake Lille Lauarvann	H9495	M	14.2	0.999609
	654	Lake Lille Lauarvann	VS95	M	14.2	0.999609
	660	Lake Lille Lauarvann	H95	M	14.3	0.999656
	664	Lake Lille Lauarvann	H95	M	14.4	0.999698
	674	Lake Lille Lauarvann	H95	M	14.6	0.999767
	679	Lake Lille Lauarvann	H9495	M	14.7	0.999796
	686	Lake Lille Lauarvann	H95	M	14.9	0.999842
	696	Lake Lille Lauarvann	H9495	M	15.1	0.999878
	701	Lake Lille Lauarvann	H9495	M	15.2	0.999893
	702	Lake Lille Lauarvann	H95	M	15.2	0.999893
	80	Lake Lille Lauarvann	VS95	U	3.8	0.00348103
	81	Lake Lille Lauarvann	VS95	U	3.9	0.00396173
	83	Lake Lille Lauarvann	H95	U	4.2	0.00583747
	82	Lake Lille Lauarvann	VS95	U	4.2	0.00583747
	84	Lake Lille Lauarvann	H95	U	4.6	0.00977341
	85	Lake Lille Lauarvann	VS95	U	4.7	0.0111133
	86	Lake Lille Lauarvann	VS95	U	4.9	0.0143611
	87	Lake Lille Lauarvann	H95	U	5	0.0163196
	88	Lake Lille Lauarvann	H95	U	5.1	0.0185402
	90	Lake Lille Lauarvann	H95	U	5.6	0.0348938
	91	Lake Lille Lauarvann	H95	U	5.6	0.0348938
	92	Lake Lille Lauarvann	H95	U	5.6	0.0348938
	93	Lake Lille Lauarvann	H9495	U	5.7	0.0395401
	94	Lake Lille Lauarvann	H95	U	5.7	0.0395401
	95	Lake Lille Lauarvann	H95	U	5.9	0.0506697
	97	Lake Lille Lauarvann	H9495	U	6	0.0572921
	98	Lake Lille Lauarvann	H95	U	6	0.0572921
	99	Lake Lille Lauarvann	H95	U	6	0.0572921
	101	Lake Lille Lauarvann	H95	U	6.2	0.0730384
	103	Lake Lille Lauarvann	H95	U	6.3	0.0823307
	104	Lake Lille Lauarvann	H95	U	6.3	0.0823307
	105	Lake Lille Lauarvann	H95	U	6.3	0.0823307
	108	Lake Lille Lauarvann	H95	U	6.4	0.092687
	109	Lake Lille Lauarvann	H95	U	6.4	0.092687
	110	Lake Lille Lauarvann	H95	U	6.4	0.092687
	111	Lake Lille Lauarvann	H95	U	6.4	0.092687
	112	Lake Lille Lauarvann	H95	U	6.4	0.092687
	121	Lake Lille Lauarvann	H95	U	6.7	0.131044
	122	Lake Lille Lauarvann	H95	U	6.7	0.131044
	126	Lake Lille Lauarvann	H95	U	6.9	0.163544
	131	Lake Lille Lauarvann	H95	U	7	0.182089
	132	Lake Lille Lauarvann	H95	U	7	0.182089
	135	Lake Lille Lauarvann	H95	U	7.1	0.202229
	136	Lake Lille Lauarvann	H95	U	7.1	0.202229
	137	Lake Lille Lauarvann	H95	U	7.1	0.202229
	138	Lake Lille Lauarvann	H95	U	7.1	0.202229
	140	Lake Lille Lauarvann	H95	U	7.2	0.223986
	141	Lake Lille Lauarvann	H95	U	7.2	0.223986
	142	Lake Lille Lauarvann	H95	U	7.2	0.223986
	143	Lake Lille Lauarvann	H95	U	7.2	0.223986
	144	Lake Lille Lauarvann	H95	U	7.2	0.223986
	145	Lake Lille Lauarvann	H95	U	7.2	0.223986
	151	Lake Lille Lauarvann	H9495	U	7.3	0.247358
	152	Lake Lille Lauarvann	H95	U	7.3	0.247358
	153	Lake Lille Lauarvann	H95	U	7.3	0.247358
	165	Lake Lille Lauarvann	H95	U	7.5	0.298786
	170	Lake Lille Lauarvann	H95	U	7.6	0.326677
	175	Lake Lille Lauarvann	H95	U	7.7	0.355851
	178	Lake Lille Lauarvann	H95	U	7.7	0.355851
	182	Lake Lille Lauarvann	H95	U	7.8	0.386136
	183	Lake Lille Lauarvann	H95	U	7.8	0.386136
	184	Lake Lille Lauarvann	H95	U	7.8	0.386136
	194	Lake Lille Lauarvann	H95	U	7.9	0.417328
	195	Lake Lille Lauarvann	H95	U	7.9	0.417328
	196	Lake Lille Lauarvann	H95	U	7.9	0.417328
	197	Lake Lille Lauarvann	H95	U	7.9	0.417328
	201	Lake Lille Lauarvann	H9495	U	8	0.449196
	203	Lake Lille Lauarvann	H9495	U	8	0.449196
	206	Lake Lille Lauarvann	H95	U	8	0.449196
	207	Lake Lille Lauarvann	H95	U	8	0.449196
	209	Lake Lille Lauarvann	H95	U	8	0.449196
	217	Lake Lille Lauarvann	H95	U	8.1	0.481487
	224	Lake Lille Lauarvann	H95	U	8.2	0.513934
	225	Lake Lille Lauarvann	H95	U	8.2	0.513934
	239	Lake Lille Lauarvann	H9495	U	8.4	0.578207
	240	Lake Lille Lauarvann	H9495	U	8.4	0.578207
	255	Lake Lille Lauarvann	H95	U	8.5	0.60951
	272	Lake Lille Lauarvann	H95	U	8.7	0.669277
	284	Lake Lille Lauarvann	H95	U	8.9	0.724039
	285	Lake Lille Lauarvann	H95	U	8.9	0.724039
	291	Lake Lille Lauarvann	H9495	U	9	0.749213
	292	Lake Lille Lauarvann	H9495	U	9	0.749213
	315	Lake Lille Lauarvann	H9495	U	9.2	0.794797
	316	Lake Lille Lauarvann	H9495	U	9.2	0.794797
	317	Lake Lille Lauarvann	H9495	U	9.2	0.794797
	336	Lake Lille Lauarvann	H9495	U	9.4	0.833932
	346	Lake Lille Lauarvann	H9495	U	9.5	0.851142
	367	Lake Lille Lauarvann	H9495	U	9.9	0.90576
	486	Lake Lille Lauarvann	H9495	U	11.4	0.985377
	4	Lake Ulvenvann	1994-01-09	M	6	0.362214
	32	Lake Ulvenvann	1994-01-09	M	6.5	0.517059
	15	Lake Ulvenvann	1994-01-09	M	6.9	0.640028
	14	Lake Ulvenvann	1994-01-09	M	7	0.668695
	7	Lake Ulvenvann	1994-01-09	M	7.1	0.696164
	13	Lake Ulvenvann	1994-01-09	M	8	0.877648
	5	Lake Ulvenvann	1994-01-09	M	8.3	0.912995
	12	Lake Ulvenvann	1994-01-09	M	8.6	0.938842
	16	Lake Ulvenvann	1994-01-09	M	8.8	0.951882
	9	Lake Ulvenvann	1994-01-09	M	8.9	0.957369
	10	Lake Ulvenvann	1994-01-09	M	8.9	0.957369
	29	Lake Ulvenvann	1994-01-09	M	9	0.962254
	3	Lake Ulvenvann	1994-01-09	M	9.2	0.97046
	19	Lake Ulvenvann	1994-01-09	M	9.2	0.97046
	1	Lake Ulvenvann	1994-01-09	M	9.3	0.973886
	6	Lake Ulvenvann	1994-01-09	M	9.3	0.973886
	17	Lake Ulvenvann	1994-01-09	M	9.5	0.979616
	57	Lake Ulvenvann	May-95	M	11.5	0.998355
	59	Lake Ulvenvann	May-95	M	12.4	0.999474
	58	Lake Ulvenvann	May-95	M	13	0.999754
	44	Lake Ulvenvann	May-95	M	13.8	0.999911
	53	Lake Ulvenvann	May-95	M	13.8	0.999911
	45	Lake Ulvenvann	May-95	M	14	0.999931
	49	Lake Ulvenvann	May-95	M	14.1	0.999939
	55	Lake Ulvenvann	May-95	M	14.1	0.999939
	39	Lake Ulvenvann	6/15/95	M	14.2	0.999946
	52	Lake Ulvenvann	May-95	M	14.6	0.999968
	42	Lake Ulvenvann	May-95	M	14.9	0.999978
	47	Lake Ulvenvann	May-95	M	15	0.999981
	25	Lake Ulvenvann	1994-01-09	U	4.9	0.123399
	21	Lake Ulvenvann	1994-01-09	U	5.2	0.170765
	33	Lake Ulvenvann	1994-01-09	U	5.7	0.279653
	2	Lake Ulvenvann	1994-01-09	U	6.2	0.422589
	8	Lake Ulvenvann	1994-01-09	U	7.8	0.847708
	11	Lake Ulvenvann	1994-01-09	U	7.8	0.847708
