# Supplementary material for: Morphology and life history divergence in cave and surface populations of Gammarus lacustris (L.)
Source: PLoS One. 2018 Oct 25;13(10):e0205556. doi: 10.1371/journal.pone.0205556 (PMC6201897; doi:10.1371/journal.pone.0205556)
Supplement: S5 Table — (XLSX) [file pone.0205556.s005.xlsx]

## Sheet: Sheet1
	Location	Individual	Season	Body length (mm)	Egg stage	Number of eggs	Egg volume (mm3)
	Sandågrotta cave	16	1996-06-01	15.2	2	28	0.27
	Sandågrotta cave	7	1996-06-01	18	3	58	0.35
	Sandågrotta cave	8	1996-06-01	19	3	62	0.31
	Sandågrotta cave	9	1996-06-01	15.2	3	33	0.3
	Sandågrotta cave	14	1996-06-01	17	3	43	0.36
	Sandågrotta cave	15	1996-06-01	15.1	3	58	0.33
	Sandågrotta cave	17	1996-06-01	17.3	3	42	0.36
	Sandågrotta cave	18	1996-06-01	17.1	3	53	0.38
	Sandågrotta cave	19	1996-06-01	15.4	3	41	0.3
	Sandågrotta cave	20	1996-06-01	18	3	56	0.33
	Sandågrotta cave	13	1995-06-26	16.1	4	30	0.48
	Sandågrotta cave	17	1995-06-26	16.9	4	30	0.54
	Sandågrotta cave	20	1995-06-26	15.2	4	26	0.59
	Sandågrotta cave	21	1995-06-26	16.1	4	39	0.53
	Sandågrotta cave	1	1996-06-01	17	4	44	0.42
	Sandågrotta cave	10	1996-06-01	17.5	4	34	0.41
	Sandågrotta cave	11	1996-06-01	16.9	4	54	0.38
	Sandågrotta cave	12	1996-06-01	16.1	4	37	0.47
	Sandågrotta cave	13	1996-06-01	16.6	4	49	0.36
	Sandågrotta cave	26	1996-06-01	16.3	4	31	0.44
	Sandågrotta cave	30	1996-06-01	15.9	4	32	0.47
	Sandågrotta cave	34	1996-06-01	18	4	34	0.35
	Lake Lille Lauarvann	10	1995-05-26	9.7	2	17	0.13
	Lake Lille Lauarvann	13	1995-05-26	11	2	24	0.16
	Lake Lille Lauarvann	10	1995-06-26	10.1	2	27	0.2
	Lake Lille Lauarvann	25	1995-07-19	10.5	2	16	0.16
	Lake Lille Lauarvann	17	1995-05-26	11.5	3	30	0.19
	Lake Lille Lauarvann	23	1995-05-26	14.2	3	65	0.2
	Lake Lille Lauarvann	28	1995-05-26	11.4	3	34	0.23
	Lake Lille Lauarvann	30	1995-05-26	12.8	3	36	0.21
	Lake Lille Lauarvann	11	1995-06-26	11.4	3	22	0.19
	Lake Lille Lauarvann	9	1995-07-19	13.2	3	40	0.19
	Lake Lille Lauarvann	27	1996-06-01	9.4	3	16	0.21
	Lake Lille Lauarvann	15	1995-05-26	10.8	4	26	0.22
	Lake Lille Lauarvann	22	1995-05-26	11.7	4	36	0.28
	Lake Lille Lauarvann	24	1995-05-26	13.2	4	45	0.26
	Lake Ulvenvann	43	1995-05-01	11	3	26	0.2
	Lake Ulvenvann	46	1995-05-01	10.8	2	29	0.14
	Lake Ulvenvann	48	1995-05-01	12.2	3	39	0.2
	Lake Ulvenvann	50	1995-05-01	12	4	43	0.22
	Lake Ulvenvann	51	1995-05-01	12	2	34	0.16
	Lake Ulvenvann	54	1995-05-01	12.4	2	37	0.19
	Lake Ulvenvann	56	1995-05-01	11.7	3	35	0.19
	Lake Ulvenvann	60	1995-05-01	13.3	3	43	0.19
	Lake Ulvenvann	61	1995-05-01	10.2	3	24	0.16
	Lake Ulvenvann	62	1995-05-01	13.4	3	43	0.2
	Lake Ulvenvann	64	1995-05-01	11.2	2	28	0.19
	Lake Ulvenvann	41	1995-05-01	13.2	2	48	0.21
	Lake Ulvenvann	65	1995-05-01	11.6	2	37	0.14
	Lake Ulvenvann	66	1995-05-01	12.1	3	37	0.2
	Lake Ulvenvann	67	1995-05-01	10.9	2	28	0.17
	Lake Ulvenvann	68	1995-05-01	11	2	31	0.14
	Lake Ulvenvann	69	1995-05-01	12.7	2	37	0.16
	Lake Ulvenvann	70	1995-05-01	11.9	2	34	0.16
	Lake Ulvenvann	71	1995-05-01	11	3	31	0.19
	Lake Ulvenvann	72	1995-05-01	12.3	3	41	0.2
	Lake Ulvenvann	73	1995-05-01	11.4	2	35	0.16
	Lake Ulvenvann	74	1995-05-01	11.4	3	32	0.23
	Lake Ulvenvann	75	1995-05-01	12.6	3	38	0.21
	Lake Ulvenvann	76	1995-05-01	12.3	3	34	0.21
	Lake Ulvenvann	77	1995-05-01	11.2	3	20	0.21
	Lake Ulvenvann	78	1995-05-01	11.6	2	36	0.15
	Lake Ulvenvann	79	1995-05-01	10.9	3	26	0.17
	Lake Ulvenvann	80	1995-05-01	12.3	3	39	0.19
	Lake Ulvenvann	82	1995-05-01	10.7	2	20	0.15
	Lake Ulvenvann	84	1995-05-01	12.1	3	43	0.19
	Lake Ulvenvann	86	1995-05-01	11.7	3	37	0.19
