# Supplementary material for: Morphology and life history divergence in cave and surface populations of Gammarus lacustris (L.)
Source: PLoS One. 2018 Oct 25;13(10):e0205556. doi: 10.1371/journal.pone.0205556 (PMC6201897; doi:10.1371/journal.pone.0205556)
Supplement: S7 Table — (XLSX) [file pone.0205556.s007.xlsx]

## Sheet: Ark1
	Location	Sex	N	Mean body length (mm)	Variance body length (mm)
	Sandågrotta cave	F	144	14.89	6.79
	Sandågrotta cave	M	159	16.3	12.24
	Sandågrotta cave	U	53	8.41	7.32
	Lake Lille Lauarvann	F	198	10.37	3.28
	Lake Lille Lauarvann	M	171	10.71	3.8
	Lake Lille Lauarvann	U	79	7.15	2.17
	lake Ulvenvann	F	27	9.84	5.05
	lake Ulvenvann	M	29	10.55	8.79
	lake Ulvenvann	U	6	6.27	1.61
	Sex
	F = femal
	M = male
	U = Immature
