# Supplementary material for: Morphology and life history divergence in cave and surface populations of Gammarus lacustris (L.)
Source: PLoS One. 2018 Oct 25;13(10):e0205556. doi: 10.1371/journal.pone.0205556 (PMC6201897; doi:10.1371/journal.pone.0205556)
Supplement: S8 Table — (XLSX) [file pone.0205556.s008.xlsx]

## Sheet: Ark1
	Raw values:
	Location	N	Mean(om)	Variance(om)	Mean(oar)	Variance(oar)	Mean(ant1)	Variance(ant1)	Mean(ledd1)	Variance(ledd1)	Mean(peds1)	Variance(peds1)	Mean(fl1)	Variance(fl1)	Mean(ant2)	Variance(ant2)	Mean(ledd2)	Variance(ledd2)	Mean(peds2)	Variance(peds2)	Mean(fl2)	Variance(fl2)
	GrottSandågrotta cave	46	42.3152	44.6595	0.0895652	0.00045758	8.52174	3.51729	27.5652	29.9401	2.19696	0.196728	6.32478	2.27318	4.7087	1.82614	12.9348	7.39565	2.67391	0.526087	2.03478	0.422346
	Lake Lille Lauarvann	48	54.375	81.9415	0.089375	0.0005379	5.07292	0.84457	20.7917	8.46631	1.58312	0.060656	3.48979	0.492415	2.87917	0.575727	8.70833	2.80674	1.82894	0.240823	1.06043	0.0889476
	Lake Ulvenvann	48	44.3125	57.613	0.0702083	0.00043613	4.34021	1.00039	18.9167	8.88652	1.50229	0.127235	2.83792	0.435715	2.55167	0.70878	9	4.04255	1.43521	0.240128	1.11646	0.126189
	Log-transformed values:
	Location	N	Mean(lnom)	Variance(lnom)	Mean(lnoar)	Variance(lnoar)	Mean(lnant1)	Variance(lnant1)	Mean(lnledd1)	Variance(lnledd1)	Mean(lnpeds1)	Variance(lnpeds1)	Mean(lnfl1)	Variance(lnfl1)	Mean(lnant2)	Variance(lnant2)	Mean(lnledd2)	Variance(lnledd2)	Mean(lnpeds2)	Variance(lnpeds2)	Mean(lnfl2)	Variance(lnfl2)
	GrottSandågrotta cave	46	3.73196	0.0263539	-2.44152	0.0749554	2.11696	0.0536927	3.29652	0.0426365	0.766304	0.0453571	1.81435	0.0639984	1.50413	0.0998514	2.5363	0.0450772	0.944783	0.0830344	0.651957	0.134043
	Lake Lille Lauarvann	48	3.98	0.0350894	-2.44042	0.0706254	1.60854	0.0342468	3.025	0.0213021	0.4475	0.0240064	1.22938	0.0428953	1.02417	0.0671397	2.14646	0.0403127	0.568085	0.0702376	0.0202128	0.0788978
	Lake Ulvenvann	48	3.77667	0.0307503	-2.70604	0.0999393	1.44125	0.0555303	2.92687	0.026873	0.38	0.0554979	1.01667	0.0573121	0.886667	0.0991418	2.17458	0.0455998	0.308542	0.104213	0.06375	0.0943346
